# Supplementary material for: Long-Read Sequencing of Human Cytomegalovirus Transcriptome Reveals RNA Isoforms Carrying Distinct Coding Potentials
Source: Sci Rep. 2017 Nov 22;7:15989. doi: 10.1038/s41598-017-16262-z (PMC5700075; doi:10.1038/s41598-017-16262-z)
Supplement: Supplementary file 1 — Supplementary Dataset 1 [file 41598_2017_16262_MOESM1_ESM.xlsx]

## Sheet: False_TESs
Position	strand	No. of reads
1902	+	5
2208	+	2
2291	+	12
2348	-	4
2546	-	374
2570	-	3
2694	-	2
2721	-	13
2794	-	10
2945	-	4501
3016	-	13
3217	-	293
3237	-	284
3283	-	1018
3293	-	1048
3318	-	245
3342	-	30
3442	-	16
3454	-	138
3596	-	238
3622	-	482
3637	-	277
3659	+	1
3714	-	9
3790	-	229
3809	-	66
3822	-	56
3990	-	5
4056	-	56
4066	-	63
4131	-	9
4149	-	3
4211	+	1
4244	+	67
6408	-	9
6641	-	16
6661	-	25
6677	-	25
6915	-	26
6930	-	27
8849	+	2
9501	+	3
9520	-	2
9540	+	1
9975	+	2
10088	+	3
10102	+	2
10118	+	2
10290	+	3
10312	+	3
10583	+	2
11395	+	4
11462	+	1
11521	+	3
11645	+	1
11786	+	1
12569	-	3
13382	-	7
14723	-	1
15009	-	1
16462	-	3
16658	+	1
17172	-	1
17459	-	1
17635	+	1
17649	+	6
17663	+	1
18065	-	1
18837	+	2
23364	+	21
24002	-	1
26087	+	2
27450	+	27
27769	+	9
27799	+	7
28661	+	4
28711	+	4
28738	+	51
29504	+	3
30989	+	3
32024	-	1
32047	+	1
32083	+	14
32099	+	88
32138	-	219
37005	+	3
41630	-	1
44328	+	1
48669	-	10
50174	-	8
50452	+	2
51044	+	99
53110	-	189
53123	-	2
55761	-	1
60013	-	19
64728	+	3
69347	+	1
69381	+	1
70648	-	12
70664	+	4
70676	-	2
70703	-	2
71430	-	1
76776	+	1
76788	+	1
78582	+	16
78608	+	1
79392	+	1
81280	-	104
81293	-	20
81308	-	15
81328	-	1
81359	-	1
84509	+	1
91712	-	1
91716	+	2
95277	-	1
95290	-	1
95302	-	4
95637	+	4
95657	+	2
95724	+	6
95803	+	1
96116	+	4
96221	+	3
96355	+	9
96631	+	1
96806	+	44
96919	+	82
97349	+	3
97529	-	1
97693	+	1
97726	+	2
97812	+	3
98184	+	1
98317	+	4
98477	-	59
98682	-	8
99287	-	1
100281	-	22
107990	+	2
113725	+	1
113799	-	1
114375	+	1
117941	+	2
120691	-	4
121624	+	2
121849	-	2
123067	-	178
123108	-	1
131852	-	1
132255	-	3
133117	+	1
135058	-	3
137897	+	9
137926	+	22
139434	+	1
140403	+	1
140892	+	70
145143	+	44
145183	+	8
145184	+	9
145213	+	214
145377	+	3
145521	-	1
145623	+	261
145656	-	3
145901	+	2
147808	-	3
147887	-	1
149745	-	7
155262	-	37
155353	+	3
155507	-	1
155830	-	2
155968	-	3
156259	+	5
156670	-	24
156699	-	5
156765	+	4
156788	+	10
157041	-	1
157239	+	1
157351	+	17
158406	-	57
158779	-	7
158869	-	12
158897	-	2
158923	-	1
159075	-	1
159321	+	1
159634	-	1
159694	+	7
159974	+	10
160075	+	25
160086	+	39
160200	-	1
160375	-	1
163341	-	4
165657	-	1
168981	+	2
172207	+	1
175345	-	3
176231	+	1
177418	+	1
177475	-	1
178896	-	1
180181	-	4
180624	-	4
181242	-	1
181363	-	3
181366	-	3
181425	-	1
181492	-	4
182304	-	2
182575	-	3
182597	-	3
182769	-	2
182785	-	2
182799	-	3
182912	-	2
183347	-	1
183367	+	2
183386	-	3
184038	-	2
185957	+	28
185972	+	26
186210	+	25
186226	+	24
186459	-	3
186479	+	9
187424	-	1
187984	-	2
188643	-	95
188676	-	1
188738	+	2
188756	+	8
188821	+	64
188831	+	57
188897	+	5
189065	+	56
189078	+	66
189097	+	230
189173	+	9
189250	+	278
189265	+	474
189291	+	138
189433	+	128
189445	+	16
189545	+	29
189569	+	241
189594	+	1047
189604	+	1028
189670	+	332
189871	+	13
189942	+	4504
190093	+	10
190166	+	13
190193	+	2
190341	+	365
190539	+	5
190596	-	14
190679	-	2
190985	-	5
195729	+	7
195887	-	1
198025	+	1
198203	+	1
199100	-	1
199912	+	5
199873	-	300
201692	-	3
201720	+	4
203924	-	1
206947	+	1
207714	+	1
207862	-	1
208535	+	1
211895	+	1
218528	-	3
220348	-	1
220757	+	1
222936	+	1
223425	-	1
223457	-	1
224681	+	17
225340	+	2
227600	+	2
229244	+	1
