# Supplementary material for: Long-Read Sequencing of Human Cytomegalovirus Transcriptome Reveals RNA Isoforms Carrying Distinct Coding Potentials
Source: Sci Rep. 2017 Nov 22;7:15989. doi: 10.1038/s41598-017-16262-z (PMC5700075; doi:10.1038/s41598-017-16262-z)
Supplement: Supplementary file 2 — Supplementary Dataset 2 [file 41598_2017_16262_MOESM2_ESM.xlsx]

## Sheet: TESs
Name	Position	Strand	No. of reads	Poly(A) signal	Distance of TES from poly(A) signal
RL1	2111	+	69	AATAAA	21
RL4.5S11	2210	-	1560	AATAAA	22
RL4-AT	2969	-	46	AATACA	28
RL7	6364	-	4755	AATAAA	28
RL7-AT	6470	-	10	AAGAAA	13
RL10-RL11-RL12-RL13	11717	+	729	AATAAA	29
UL4L-UL5	14750	+	467	AATAAA	23
UL4-UL5-UL6	15594	+	4	AATAAA	19
UL13L	20786	+	119	AATAAA	26
UL13-UL14	22168	+	104	AATAAA	23
UL20AS-UL19-AS1	22169	-	6	AATAAA	24
UL14L-UL15A-UL16-UL17L	23603	+	188	AATAAA	21
UL20AS-UL19-AS2	24296	-	7	AATAAA	30
UL21A	26403	-	8	AATAAA	27
UL19-UL20	26434	+	27	AATAAA	22
UL22L1-NSP	27543	+	490	AAAAAG	28
UL23	27750	-	53	AATAAA	29
UL26	31840	-	81	CATAAA	20
UL26-AT	32052	-	6	ATTAAA	15
UL24A-UL25	32122	+	151	AATAAA	48
UL30A-AT	37179	-	7	ATTAAA	22
UL30A	37216	-	263	AATAAA	30
UL31S	39807	+	30	AAAAAG	30
UL33-UL34-NSP	46001	+	146	AATAAA	21
UL36-NSP	48043	-	222	AATAAA	27
UL35	48047	+	62	AATAAA	27
UL36A-NSP	50257	+	8	AATATA	16
UL38.5	50950	-	274	AATAAA	22
UL38AS	52132	+	18
UL41A-UL40	53101	-	257	AATAAA	20
UL42	53926	-	10	AATAAT	23
UL48AS1	68022	-	37	AATAAA	18
UL48A.5	69673	-	113	AATAAA	20
UL48A-AT	70648	-	11	AATAAA	45
UL54	76782	-	24	AATAAA	21
UL53	78594	+	100	ATTAAA	22
UL55S	80938	-	28	ATTAAA	20
UL69-NSP	98446	-	37	AATACA	27
UL65L	98459	+	555	AATAAA	32
UL72S	105077	-	41	AATAAA	22
UL73L1-AT	106843	+	2	TATAAA	22
UL71L-AT-SP	108263	+	58	AATAAA	21
UL75.5	108268	-	32	AATAAA	36
UL71L-SP1	108277	+	380	AATAAA	35
UL76-UL77-UL78-NSP	114974	+	196	AATAAA	18
UL82.5	117885	-	142	AATAAA	26
UL80	117894	+	221	AATAAA	27
UL84	121650	-	162	AATAAA	22
UL84.5	123204	-	9
UL87AS1	129977	-	59	AATAAA	25
UL94L	138408	+	220	AATAAA	20
UL100	145589	-	463	ATTAAA	24
UL98-UL99	145636	+	656	AATAAA	27
UL102A	148408	-	99	AATAAA	20
UL111S-UL106	155285	-	138	AATAAA	18
UL111A-NSP	160914	+	64	AATAAA	21
UL114	163324	-	27	AATATA	40
UL111A-UL112-SP1	163408	+	87	AATAAA	26
UL115	164134	-	19	AATAAA	24
UL115AS-UL117AS-SP1	167312	+	28	AATAAA	18
UL122	169753	-	102	AATAAA	23
UL115AS-UL117AS-UL119AS-UL121AS-SP1	169793	+	7	AAAAAG	35
UL123	171377	-	146	AATAAA	27
UL115AS-UL117AS-UL124-SP1	173825	+	47	AATAAA	27
UL128-NSP	175328	-	144	AATAAA	24
UL132.5	177317	-	483	AATAAA	27
RL13.5S	181167	-	707	AATAAA	29
RL7-AT	186414	+	12	AAGAAA	13
RL7	186520	+	4923	AATAAA	28
RL4-AT	189915	+	45	AATACA	28
RL4	190675	+	1741	AATAAA	23
RL1	190773	-	62	AATAAA	21
US1AS1	195746	+	148	AATAAA	26
US2	195750	-	33	AATAAA	24
US3-NSP	196574	-	52	AATAAA	28
US1AS-US2AS	196599	+	19	AATAAA	18
US6.5	198046	-	13	AATAAA	21
US9-US8-NSP	199870	-	275	AATACA	31
US10	201711	-	267	AATAAA	17
US12	203170	-	203	AATAAA	24
US18.5	208860	-	488	AATAAA	18
US17AS1	208905	+	41	AATAAA	24
US22.7	212423	-	48	AATAAA	39
US22.7-AT	212445	-	35	AATAAA	17
US24	216204	-	38	AATAAA	20
US26	218318	-	12	AATAAA	20
US27-US28-NSP	222959	+	211	AATAAA	35
US30AS2-AT-SP1	223025	-	11	CATAAA	28
US30AS4-AT-SP1	223705	-	4	AATACA	21
US30AS1-SP	223867	-	85	AATAAA	28
US30-NSP	225352	+	19	AATAAA	21
US29-US30-US31-US32-NSP	226633	+	87	AATAAA	20
US33A-US34	227953	+	394	AATAAA	22
TRS2	232045	+	42	CATAAA	36
TES1	3573	-	7	AATAGA	26
TES2	5681	-	2	AATAAA	19
TES3	11684	-	4	AATAAA	25
TES4	17298	-	5	AATAAA	19
TES5	25201	-	2	TATAAA	22
TES6	37215	+	29	AATAAA	18
TES7	44376	-	9	AATAAA	19
TES8	46844	-	7	AGTAAA	33
TES9	59996	+	7	AATAAA	43
TES10	70625	-	4	AAAAAA	29
TES11	70684	+	3
TES12	96129	+	3	AAGAAA	22
TES13	121639	+	20	AATAAA	23
TES14	149730	+	36	AGTAAA	23
TES15	155477	+	20	AATAAA	30
TES16	187203	+	2	AATAAA	19
TES17	189647	+	235	GATAAA	15
TES18	190314	+	3
TES19	212479	+	12	ATTAAA	21
TES20	218308	+	10	AAAAAG	37
TES21	229175	-	3	AATAAA	30
TES22	229215	+	9	AATAAA	28
