# Supplementary material for: Long-Read Sequencing of Human Cytomegalovirus Transcriptome Reveals RNA Isoforms Carrying Distinct Coding Potentials
Source: Sci Rep. 2017 Nov 22;7:15989. doi: 10.1038/s41598-017-16262-z (PMC5700075; doi:10.1038/s41598-017-16262-z)
Supplement: Supplementary file 3 — Supplementary Dataset 3 [file 41598_2017_16262_MOESM3_ESM.xlsx]

## Sheet: TSSs
Name	Position	strand	random	polyA	TATA-box distance
RL1	1080	+	0	79
RL4.5S11	2710	-	0	12
RL4.5S10	2963	-	0	18
RL4.5S9	3016	-	0	14
RL4.5S8	3154	-	0	43
RL4.5S7	3190	-	1	21
RL4.5S6	3244	-	2	21
RL4.5S5	3258	-	0	20
RL4.5S4	3286	-	0	45
RL4.5S3	3335	-	1	42
RL4.5S2	3615	-	3	37
RL4.5S1	3687	-	5	21
RL4.5	3802	-	1	39
RL4S4	4002	-	0	18
RL4S3	4285	-	1	18
RL4S2	4403	-	0	16
RL4	4690	-	63	6425	30
RL7	7393	-	12	4175	29
RL10-RL11-RL12-RL13	8132	+	11	15
RL11-RL12-RL13	8645	+	3	25
RL11S-RL12-RL13	8680	+	1	12
RL12-RL13	9298	+	1	26
RL13L	10402	+	0	6
RL13	10483	+	3	157
RL13S	10633	+	0	7
RL13.5L	10708	+	1	15
RL13.5	10891	+	1	116
RL13.5S	10914	+	0	14
UL4L-UL5	13028	+	4	21
UL4-UL5	13226	+	24	228	25
UL5	13983	+	0	5
UL5.5	14198	+	0	3
UL13L	19005	+	0	3
UL13	19195	+	0	8
UL13.5	19714	+	0	4
UL14L-UL15A	20821	+	0	24
UL14-UL15A	20846	+	1	50
UL16-UL17L	22216	+	0	12
UL16-UL17	22346	+	0	61
UL16-UL17S	22361	+	0	45
UL17.5	22820	+	0	23
UL17	23134	+	0	11
UL19-UL20	24584	+	0	5
UL19S-UL20	24656	+	0	3
UL20AS-UL19-AS1	25861	-	2	6
UL22L1-NSP	26498	+	0	9
UL22L2-NSP	26738	+	0	5
UL21A	26823	-	0	10
UL22-NSP	27043	+	1	319
UL24A-UL25	27864	+	1	15
UL23	28835	-	0	5
UL25L	29792	+	0	3
UL25	29979	+	7	114
UL24-UL23	29994	-	0	5
UL24L-UL23	30058	-	0	4
UL25S	31277	+	0	3
UL26	32750	-	6	93
UL26L	33305	-	0	13
UL27-26	34089	-	1	3
UL31S	37569	+	0	4
UL30A-AT	37790	-	6	172	32
UL32.5-UL30A	38830	-	1	6
UL33-UL34-NSP	42963	+	1	5
UL34L	44566	+	0	4
UL34.5	44787	+	0	38
UL35	45992	+	1	5
UL35.5	47075	+	0	7
UL35.5S1	47316	+	0	8
UL35.5S2	47408	+	0	3
UL36A-NSP	48148	+	0	3
UL36-NSP	49808	-	14	170	32
UL36L	50134	-	0	3
UL38AS	51048	+	0	10
UL38.5	51594	-	0	11
UL38	52098	-	2	84
UL38-UL37-UL36	52694	-	4	75	27
UL41A-UL40	54054	-	2	94
UL42-UL41A-UL40	54739	-	4	6
UL43-UL42-UL41A-UL40	55163	-	3	7
UL44-UL43-UL42-UL41A-UL40	57077	-	5	4
UL48-AS1	68692	-	0	14
UL48-AS2	68971	-	1	3
UL48A.5	70753	-	0	5
UL48A	71016	-	2	27
UL48A-L	71422	-	0	19
UL49-UL48A-NSP	73555	-	4	4
UL50L-UL49-UL48A-NSP	73871	-	0	3
UL53	76193	+	1	8	33
UL54A	77360	+	0	24
UL54	78117	-	0	4
UL55S	81553	-	0	4
UL55	84398	-	9	11
UL65L	95647	+	1	7	37
UL65S1	96638	+	0	9
UL65S2	97332	+	0	126
UL69-NSP	100993	-	0	7
UL71L-SP1	103575	+	3	11
UL71-SP1	103907	+	0	36
UL71.5	104102	+	0	3
UL73L1-SP1	105129	+	0	7
UL73L2	105933	+	0	9
UL73L3	106086	+	0	4
UL73-NSP	106205	+	2	150
UL73S-NSP	106228	+	4	46
UL72S	106382	-	1	3
UL72	106916	-	0	6
UL74A-SP	107209	+	0	3
UL74A.5	107470	+	0	4
UL75.5	109843	-	0	7
UL75	110754	-	0	5
UL76-UL77-UL78-NSP	110811	+	2	3
UL78L	113296	+	1	32
UL78	113378	+	2	37
UL80	115602	+	2	3
UL80.5	116514	+	0	41
UL80.5S	116838	+	2	60
UL82.5	118808	-	0	3
UL82	119707	-	0	29
UL83-UL82	121559	-	9	15
UL84	123570	-	11	100
UL85-UL84	124650	-	3	78
UL87-AS1	130751	-	0	19
UL87-AS2	131849	-	0	3
UL94L	136504	+	1	44
UL94	136816	+	0	4
UL98-UL99	143031	+	1	10	37
UL99L	144061	+	0	6
UL99	144393	+	14	271
UL99S	144636	+	1	63	32
UL100	146862	-	1	296
UL102A	148913	-	0	8
UL102A-L	148943	-	0	5
UL103-102A	150579	-	0	22
UL111A-NSP	160121	+	1	23
UL112L1-NSP	160630	+	1	6
UL111S-UL106	160865	-	3	49
UL112L2-NSP	160938	+	0	5
UL111-UL106	160944	-	0	28	36
UL112-NSP	160998	+	0	25	28
UL112S-NSP	161018	+	1	12	48
UL111L-UL106	161071	-	0	8
UL114	164234	-	0	10
UL115AS-UL117AS-UL124-SP1	164291	+	1	15
UL115-UL114	165063	-	1	7
UL117AS	165820	+	0	6
UL124	170904	+	1	12
UL122	171091	-	1	41
UL122L	171407	-	0	3
UL123-UL122-NSP	174217	-	7	139	30
UL128-NSP	176061	-	0	19
UL129-SP	176702	-	0	6
UL130-UL128-NSP	176924	-	0	9
UL131A-UL128-SP1	177325	-	0	39
UL132.5	177942	-	0	4
UL132	178412	-	2	67
UL148-UL132	179281	-	1	5
UL148-UL132L	179518	-	0	16
UL147A-UL148-UL132	179756	-	1	33
UL147-UL148-UL132	180051	-	0	0
UL146-UL147-UL148-UL132	180511	-	0	1
RL13.5S	181970	-	0	15
RL13.5	181993	-	1	117
RL13.5L	182176	-	1	15
RL13S	182251	-	0	5
RL13	182401	-	3	167
RL13L	182482	-	0	6
RL12-RL13	183586	-	1	25
RL11S-RL12-RL13	184204	-	1	12
RL11-RL12-RL13	184239	-	3	28
RL10-RL11-RL12-RL13	184752	-	11	13
RL7	185491	+	12	4236	29
RL4	188194	+	62	6294	30
RL4S2	188481	+	0	13
RL4S3	188599	+	1	17
RL4S4	188882	+	0	17
RL4.5	189082	+	1	28
RL4.5S1	189197	+	5	21
RL4.5S2	189269	+	4	32
RL4.5S3	189549	+	1	42
RL4.5S4	189598	+	0	45
RL4.5S5	189626	+	0	20
RL4.5S6	189640	+	2	21
RL4.5S7	189694	+	1	21
RL4.5S8	189730	+	0	47
RL4.5S9	189868	+	0	17
RL4.5S10	189921	+	0	18
RL4.5S11	190174	+	0	14
RL1	191804	-	0	78
US1AS-US2AS	194503	+	2	86
US1AS2	194702	+	0	3
US2	196411	-	1	21
US2L	196572	-	0	3
US3-NSP	197449	-	2	39
US6.5-US3	198152	-	0	4
US6-US3	198649	-	0	8
US9-US8-NSP	201393	-	11	210	29
US10	202357	-	0	3
US11-US10	203036	-	17	225
US12	204059	-	2	91
US13S-US12	204411	-	0	3
US13-US12	204925	-	0	16
US14-US13-US12	205967	-	0	3
US15-US14-US13-US12	206765	-	2	4
US17AS1	207769	+	1	4
US17AS2	208046	+	0	9
US18.5	209185	-	0	7
US18	209867	-	8	198
US18L	210002	-	0	5
US20-US19-US18	211531	-	4	64
US20L-US19-US18	211688	-	0	3
US22.7	213165	-	2	11
US22.6	213247	-	1	3
US22.5	213879	-	0	3
US22	214284	-	2	19
US24	217902	-	1	17
US24L	218030	-	1	5
US26	220205	-	0	11
US27-US28-NSP	220259	+	11	48
US28L	221719	+	1	7
US28	221806	+	1	54
US29-US30-US31-US32-NSP	223035	+	3	10
US30L1-US31-US32	223638	+	0	3
US30-US31-US32-NSP	223976	+	1	12
US30S-NSP	224246	+	2	7
US30.5	224309	+	0	3
US31L-US32	224767	+	0	5	36
US31-US32	225355	+	1	20
US30AS1-SP	226004	-	1	3
US30AS2-AT-SP1	226123	-	0	7
US30AS3-SP1	226228	-	0	3
US30AS4-AT-SP1	226384	-	1	12
US33A-US34	226777	+	5	167
US34	227113	+	3	120
US34A	227353	+	0	0
TRS2	231158	+	0	7
tss1	4435	-	0	8
tss2	4888	-	0	4
tss3	5540	-	3	5
tss4	27670	+	0	0
tss5	27864	+	1	15
tss6	60983	-	3	16
tss7	63807	+	3	3
tss8	93570	+	0	3
tss9	138397	+	2	7
tss10	140141	+	0	6
tss11	187344	+	3	5
tss12	187996	+	0	4
tss13	188449	+	0	8
