# Supplementary material for: Long-Read Sequencing of Human Cytomegalovirus Transcriptome Reveals RNA Isoforms Carrying Distinct Coding Potentials
Source: Sci Rep. 2017 Nov 22;7:15989. doi: 10.1038/s41598-017-16262-z (PMC5700075; doi:10.1038/s41598-017-16262-z)
Supplement: Supplementary file 4 — Supplementary Dataset 4 [file 41598_2017_16262_MOESM4_ESM.xlsx]

## Sheet: Transcript_isoforms
Transcripts detected by our analyses
Transcript name	Location in GenBank format	No. of reads	Abundance	Reference
TRL1	1080..2111	66	0.00350635	1
TRL4	complement(2210..4690)	338	0.0179568	1
TRL4.5S6	complement(2210..3244)	24	0.00127504	novel
TRL4.5S9	complement(2210..3016)	37	0.00196568	novel
TRL4.5S4	complement(2210..3286)	43	0.00228444	novel
TRL4.5S11	complement(2210..2710)	22	0.00116878	novel
TRL4.5S8	complement(2210..3154)	65	0.00345322	novel
TRL4.5S7	complement(2210..3190)	42	0.00223131	novel
TRL4.5	complement(2210..3802)	18	0.000956277	novel
TRL4.5S10	complement(2210..2963)	37	0.00196568	novel
TRL4.5S3	complement(2210..3335)	50	0.00265632	novel
TRL4.5S2	complement(2210..3615)	34	0.0018063	novel
TRL4.5S5	complement(2210..3258)	33	0.00175317	novel
TRL4.5S1	complement(2210..3687)	27	0.00143442	novel
TRL4S4	complement(2210..4002)	10	0.000531265	novel
TRL4S2	complement(2210..4403)	2	0.000106253	novel
TRL4S3	complement(2210..4285)	4	0.000212506	novel
TRL4-AT	complement(2969..4690)	53	0.0028157	novel
TRL7	complement(6364..7393)	4252	0.225894	1
TRL7-AT	complement(6470..7393)	16	0.000850024	novel
TRL10-TRL11-TRL12-TRL13	8132..11717	16	0.000850024	3
TRL11S-TRL12-TRL13	8680..11717	20	0.00106253	novel
TRL12-TRL13	9298..11717	27	0.00143442	3
TRL13	10483..11717	232	0.0123253	3
TRL13L	10402..11717	7	0.000371885	novel
TRL13S	10633..11717	10	0.000531265	novel
TRL13.5L	10708..11717	64	0.0034001	3
TRL13.5	10891..11717	131	0.00695957	3
TRL13.5S	10914..11717	35	0.00185943	novel
TRL11-TRL12-TRL13	8645..11717	22	0.00116878	3
UL4-UL5	13226..14750	313	0.0166286	4
UL4L-UL5	13028..14750	31	0.00164692	4
UL13	19195..20786	26	0.00138129	novel
UL4-UL5-UL6	13226..15594	3	0.000159379	novel
UL13.5	19714..20786	4	0.000212506	novel
UL14-UL15A	20846..22168	52	0.00276258	novel
UL5	13983..14750	7	0.000371885	4
UL14L-UL15A	20821..22168	27	0.00143442	novel
UL14L-UL15A-UL16-UL17	20821..23603	1	5.31265e-05	novel
UL16-UL17	22346..23603	51	0.00270945	2
UL16.5-UL17	22820..23603	28	0.00148754	novel
UL17	23134..23603	29	0.00154067	novel
UL16S-UL17	22361..23603	45	0.00239069	novel
UL20AS-UL19AS2	complement(join(24296..25139,25819..25861))	4	0.000212506	novel
UL21A	complement(26403..26823)	6	0.000318759	3
UL19-UL20	24584..26434	5	0.000265632	novel
UL19S-UL20	24656..26434	3	0.000159379	novel
UL5.5	14198..14750	5	0.000265632	4
UL5.5-UL6	14198..15594	1	5.31265e-05	novel
UL24L-UL23	complement(27750..30058)	6	0.000318759	novel
UL25	29979..32122	91	0.00483451	novel
UL26	complement(31840..32750)	45	0.00239069	novel
UL27-26	complement(31840..34089)	2	0.000106253	novel
UL20AS-UL19AS1	complement(join(22169..25139,25819..25861))	1	5.31265e-05	novel
UL25L	29792..32122	3	0.000159379	novel
UL16L-UL17	22216..23603	9	0.000478138	novel
UL13L	19005..20786	5	0.000265632	novel
UL24A-UL25	27864..32122	1	5.31265e-05	novel
UL24-UL23	complement(27750..29994)	10	0.000531265	novel
UL26L-AT	complement(32052..33305)	1	5.31265e-05	novel
UL26-AT	complement(32052..32750)	1	5.31265e-05	novel
UL30A	complement(37216..37790)	207	0.0109972	1
UL30A-AT	complement(37179..37790)	6	0.000318759	novel
UL13-UL14	19195..22168	1	5.31265e-05	novel
UL23	complement(27750..28835)	5	0.000265632	novel
UL32.5-UL30A	complement(37216..38830)	7	0.000371885	novel
UL26L	complement(31840..33305)	5	0.000265632	novel
UL34.5	44787..46001	82	0.00435637	novel
UL25S	31277..32122	2	0.000106253	novel
UL31	37569..39807	5	0.000265632	novel
UL37-UL36	complement(join(48043..49421,49526..50793,50898..50940,52171..52694))	2	0.000106253	3
UL37-UL38	complement(50950..52694)	128	0.00680019	3
UL38.5	complement(50950..51594)	15	0.000796897	novel
UL38	complement(50950..52098)	95	0.00504702	3
UL41A-UL40	complement(53101..54054)	130	0.00690644	novel
UL36L	complement(join(48043..49421,49526..50134))	3	0.000159379	novel
UL38AS	51048..52132	10	0.000531265	novel
UL42-UL41A-UL40	complement(53101..54739)	9	0.000478138	novel
UL43-UL42-UL41A-UL40	complement(53101..55163)	6	0.000318759	novel
UL35.5	47075..48047	10	0.000531265	novel
UL34L	44566..46001	6	0.000318759	3
UL35.5S1	47316..48047	8	0.000425012	novel
UL48A-L	complement(69673..71422)	29	0.00154067	novel
UL35.5S2	47408..48047	4	0.000212506	novel
UL48A.5	complement(69673..70753)	6	0.000318759	novel
UL44-UL43-UL42	complement(53926..57077)	1	5.31265e-05	novel
UL42	complement(53926..54739)	3	0.000159379	novel
UL48A	complement(69673..71016)	31	0.00164692	1
UL43-UL42	complement(53926..55163)	1	5.31265e-05	novel
UL54A	77360..78594	33	0.00175317	novel
UL35	45992..48047	5	0.000265632	novel
UL54.5	complement(76782..78117)	4	0.000212506	novel
UL55	complement(80938..84398)	4	0.000212506	novel
UL55S	complement(80938..81553)	3	0.000159379	novel
UL53	76193..78594	9	0.000478138	novel
UL44-UL43-UL42-UL41A-UL40	complement(53101..57077)	1	5.31265e-05	novel
UL65L	95647..98459	4	0.000212506	novel
UL65S2	97332..98459	125	0.00664081	novel
UL48AS1	complement(68022..68692)	15	0.000796897	novel
UL73L1-AT	105129..106843	1	5.31265e-05	novel
UL65S1	96638..98459	9	0.000478138	novel
UL48AS2	complement(68022..68971)	4	0.000212506	novel
UL73S-AT-SP	join(106228..106732,108045..108263)	6	0.000318759	novel
UL73L2	join(105933..106732,108045..108277)	10	0.000531265	novel
UL73L2-AT	join(105933..106732,108045..108263)	1	5.31265e-05	novel
UL73L3	join(106086..106732,108045..108277)	4	0.000212506	novel
UL75	complement(108268..110754)	3	0.000159379	3
UL75.5	complement(108268..109843)	9	0.000478138	novel
UL78L	113296..114974	33	0.00175317	novel
UL78	113378..114974	109	0.00579079	3
UL71-AT-SP	join(103907..105045,108045..108263)	7	0.000371885	novel
UL80.5	116514..117894	117	0.0062158	novel
UL80.5S	116838..117894	61	0.00324072	novel
UL74A-SP	join(107209..107376,108045..108277)	4	0.000212506	1
UL74A-AT-SP	join(107209..107376,108045..108263)	1	5.31265e-05	novel
UL82	complement(117885..119707)	39	0.00207193	novel
UL83-UL82	complement(117885..121559)	11	0.000584391	novel
UL74A.5	join(107470..107727,108045..108277)	6	0.000318759	3
UL72	complement(105077..106916)	11	0.000584391	novel
UL84	complement(121650..123570)	92	0.00488764	3
UL85-UL84	complement(121650..124650)	14	0.000743771	novel
UL72S	complement(105077..106382)	2	0.000106253	novel
UL82.5	complement(117885..118808)	3	0.000159379	novel
UL80	115602..117894	5	0.000265632	novel
UL87AS1	complement(129977..130751)	22	0.00116878	3
UL85-UL84.5	complement(123204..124650)	4	0.000212506	novel
UL87AS2	complement(129977..131849)	3	0.000159379	novel
UL84.5	complement(123204..123570)	1	5.31265e-05	novel
UL71.5-AT	join(104102..105045,108045..108263)	1	5.31265e-05	novel
UL71.5	join(104102..105045,108045..108277)	4	0.000212506	novel
UL94L	136504..138408	119	0.00632205	novel
UL94	136816..138408	4	0.000212506	novel
UL99L	144061..145636	7	0.000371885	novel
UL99	144393..145636	481	0.0255538	3
UL98-UL99	143031..145636	4	0.000212506	3
UL99S	144636..145636	60	0.00318759	3
UL100	complement(145589..146862)	448	0.0238007	novel
UL103-102A	complement(148408..150579)	15	0.000796897	novel
UL102A	complement(148408..148913)	10	0.000531265	novel
UL102A-L	complement(148408..148943)	5	0.000265632	novel
UL111S-UL106	complement(join(155285..155580,160112..160865))	41	0.00217819	novel
UL111L-UL106	complement(join(155285..155580,160112..161071))	16	0.000850024	novel
UL111-UL106	complement(join(155285..155580,160112..160944))	39	0.00207193	3
UL114	complement(163324..164234)	11	0.000584391	novel
UL115-UL114	complement(163324..165063)	5	0.000265632	novel
UL122	complement(169753..171091)	76	0.00403761	novel
UL124	join(170904..171041,173246..173825)	12	0.000637518	3
UL123	complement(join(171377..172717,172888..173072,173185..173272,174099..174217))	111	0.00589704	3
UL122L	complement(169753..171407)	3	0.000159379	novel
UL117AS	165820..167312	5	0.000265632	novel
UL117AS-UL119AS-UL121AS	join(165820..168988,169249..169793)	1	5.31265e-05	novel
UL129-SP	complement(join(175328..175570,175690..176702))	10	0.000531265	novel
UL146-UL147-UL148-UL132	complement(177317..180511)	105	0.00557828	5
UL147A-UL148-UL132	complement(177317..179756)	45	0.00239069	novel
UL132	complement(177317..178412)	69	0.00366573	novel
UL147-UL148-UL132	complement(177317..180051)	5	0.000265632	novel
UL148-UL132L	complement(177317..179518)	17	0.00090315	novel
UL148-UL132	complement(177317..179281)	9	0.000478138	novel
UL132.5	complement(177317..177942)	3	0.000159379	novel
IRL12-RL13	complement(181167..183586)	28	0.00148754	3
IRL13	complement(181167..182401)	231	0.0122722	3
IRL10-RL11-RL12-RL13	complement(181167..184752)	16	0.000850024	3
IRL13S	complement(181167..182251)	14	0.000743771	novel
IRL13.5L	complement(181167..182176)	63	0.00334697	3
IRL13.5	complement(181167..181993)	133	0.00706582	3
IRL11-RL12-RL13	complement(181167..184239)	23	0.00122191	3
IRL13.5S	complement(181167..181970)	29	0.00154067	novel
IRL11S-RL12-RL13	complement(181167..184204)	20	0.00106253	novel
IRL13L	complement(181167..182482)	6	0.000318759	novel
IRL7	185491..186520	4395	0.233491	1
UL115	complement(164131..165060)	4	0.000212506	novel
IRL7-AT	185491..186414	18	0.000956277	novel
IRL4	188194..190675	347	0.0184349	1
IRL4-AT	188194..189915	53	0.0028157	novel
IRL4S3	188599..190675	4	0.000212506	novel
IRL4S4	188882..190675	10	0.000531265	novel
IRL4S2	188481..190675	2	0.000106253	novel
IRL4.5	189082..190675	19	0.0010094	novel
IRL4.5S1	189197..190675	28	0.00148754	novel
IRL4.5S2	189269..190675	32	0.00170005	novel
IRL4.5S3	189549..190675	50	0.00265632	novel
IRL4.5S4	189598..190675	45	0.00239069	novel
IRL4.5S6	189640..190675	25	0.00132816	novel
IRL4.5S8	189730..190675	68	0.0036126	novel
IRL4.5S7	189694..190675	44	0.00233757	novel
IRL4.5S9	189868..190675	39	0.00207193	novel
IRL4.5S5	189626..190675	34	0.0018063	novel
IRL4.5S10	189921..190675	39	0.00207193	novel
IRL4.5S11	190174..190675	21	0.00111566	novel
IRL1	complement(190773..191804)	64	0.0034001	1
US1AS1	194503..195746	125	0.00664081	novel
US6-US3	complement(196574..198649)	2	0.000106253	3
US1AS2	194702..195746	1	5.31265e-05	novel
US1AS-US2AS	194503..196599	12	0.000637518	novel
US6.5-US3	complement(196574..198152)	4	0.000212506	novel
US6	complement(198046..198649)	7	0.000371885	3
US2	complement(195750..196411)	20	0.00106253	novel
US2L	complement(195750..196572)	5	0.000265632	novel
US11-US10	complement(201711..203036)	261	0.013866	3
US6.5	complement(198046..198152)	1	5.31265e-05	novel
US12	complement(203170..204059)	119	0.00632205	novel
US10	complement(201711..202357)	6	0.000318759	3
US13-US12	complement(203170..204925)	23	0.00122191	novel
US14-US13-US12	complement(203170..205967)	2	0.000106253	novel
US18	complement(208860..209867)	307	0.0163098	3
US17AS1	207769..208905	4	0.000212506	novel
US20-US19-US18	complement(208860..211531)	71	0.00377198	3
US17AS2	208046..208905	10	0.000531265	novel
US13S-US12	complement(203170..204411)	3	0.000159379	novel
US18.5	complement(208860..209185)	5	0.000265632	2
US18L	complement(208860..210002)	7	0.000371885	novel
US15-US14-US13-US12	complement(203170..206765)	3	0.000159379	novel
US20L-US19-US18	complement(208860..211688)	1	5.31265e-05	3
US26	complement(218318..220205)	9	0.000478138	novel
US22.5	complement(212423..213879)	3	0.000159379	novel
US24	complement(216204..217902)	17	0.00090315	novel
US28	221806..222959	102	0.0054189	novel
US22.7	complement(212423..213165)	7	0.000371885	novel
US22	complement(212423..214284)	19	0.0010094	novel
US24L	complement(216204..218030)	6	0.000318759	novel
US22.6	complement(212423..213247)	2	0.000106253	novel
US30AS4-AT-SP1	complement(join(223705..224058,224342..226384))	1	5.31265e-05	novel
US30AS1-SP	complement(join(223867..224058,224149..226004))	3	0.000159379	novel
US31-US32	225355..226633	23	0.00122191	novel
US30.5	224309..225352	1	5.31265e-05	novel
US33A-US34	226777..227953	175	0.00929714	3
US30S.5	224309..226633	2	0.000106253	novel
US31L-US32	224767..226633	6	0.000318759	novel
US30AS2-AT-SP1	complement(join(223025..224058,224342..226123))	1	5.31265e-05	novel
US34	227113..227953	137	0.00727833	3
US29-US30-US31-US32-NSP	223035..226633	1	5.31265e-05	novel
US30L1-US31-US32	223638..226633	3	0.000159379	novel
US30S-US31-US32-SP	join(224246..224759,224847..226633)	1	5.31265e-05	novel
US34A	227353..227953	9	0.000478138	novel
US28L	221719..222959	8	0.000425012	novel
US22.5-AT	complement(212445..213879)	4	0.000212506	novel
TRS2	231158..232045	10	0.000531265	novel
US22-AT	complement(212445..214284)	16	0.000850024	novel
US22.7-AT	complement(212445..213165)	4	0.000212506	novel
US22.6-AT	complement(212445..213247)	1	5.31265e-05	novel
UL22A-L1-NSP	26498..27543	1	5.31265e-05	novel
UL22A-L1-SP	join(26498..27151,27235..27543)	7	0.000371885	novel
UL22A-L2-NSP	26738..27543	0	0	novel
UL22A-L2-SP	join(26738..27151,27235..27543)	5	0.000265632	novel
UL22A-NSP	27043..27543	2	0.000106253	novel
UL33-UL34-NSP	42963..46001	2	0.000106253	novel
UL33-UL34-SP	join(42963..43045,43167..46001)	3	0.000159379	novel
UL36-NSP	complement(48043..49808)	2	0.000106253	novel
UL36AS-NSP	join(48148..48372,48706..50257)	0	0	novel
UL36AS-SP	join(48148..48372,48706..50257)	0	0	novel
UL49-UL48A-NSP	complement(69673..73555)	1	5.31265e-05	novel
UL49-UL48A-SP	complement(join(69673..72224,72320..73555))	0	0	novel
UL50L-UL49-UL48A-NSP	complement(69673..73871)	2	0.000106253	novel
UL50L-UL49-UL48A-SP	complement(join(69673..72224,72320..73871))	0	0	novel
UL48A-AT	complement(70648..71016)	0	0	novel
UL50-UL49-UL48A-AT-NSP	complement(70648..73555)	0	0	novel
UL50-UL49-UL48A-AT-SP	complement(join(70648..72224,72320..73555))	1	5.31265e-05	novel
UL69-NSP	complement(98446..100993)	7	0.000371885	novel
UL69-SP	complement(join(98446..100409,100527..100993))	1	5.31265e-05	novel
UL71L-SP1	join(103575..105045,108045..108277)	7	0.000371885	novel
UL71L-SP2	join(103575..105810,108045..108277)	1	5.31265e-05	novel
UL71L-AT-SP	join(103575..105045,108045..108263)	0	0	novel
UL71-SP1	join(103907..105045,108045..108277)	32	0.00170005	novel
UL71-SP2	join(103907..105810,108045..108277)	1	5.31265e-05	novel
UL71-SP3	join(103907..106732,108045..108277)	1	5.31265e-05	novel
UL73L1-SP1	join(105129..105810,108045..108277)	2	0.000106253	novel
UL73L1-SP2	join(105129..106732,108045..108277)	5	0.000265632	novel
UL73-NSP	106205..108277	4	0.000212506	novel
UL73-SP2	join(106205..106732,107277..107376,108045..108277)	6	0.000318759	novel
UL73-SP3	join(106205..107376,108045..108277)	0	0	novel
UL73-SP4	join(106205..107727,108045..108277)	0	0	novel
UL73-SP5	join(106205..106980,108045..108277)	2	0.000106253	novel
UL73-SP6	join(106205..106446,108045..108277)	4	0.000212506	novel
UL73-AT-SP1	join(106205..106732,108045..108263)	15	0.000796897	novel
UL73-AT-SP2	join(106205..106446,108045..108263)	1	5.31265e-05	novel
UL73S-NSP	106228..108277	2	0.000106253	novel
UL73S-SP2	join(106228..106732,107277..107376,108045..108277)	3	0.000159379	novel
UL73S-SP3	join(106228..107376,108045..108277)	0	0	novel
UL73S-SP4	join(106228..107727,108045..108277)	0	0	novel
UL73S-SP5	join(106228..106980,108045..108277)	0	0	novel
UL73S-SP6	join(106228..106446,108045..108277)	1	5.31265e-05	novel
UL76-UL77-UL78-NSP	110811..114974	2	0.000106253	novel
UL76-UL77-UL78-SP1	join(110811..112732,112907..114974)	0	0	novel
UL76-UL77-UL78-SP2	join(110811..112591,112907..114974)	0	0	novel
UL111A-NSP	160121..160914	9	0.000478138	novel
UL111A-SP1	join(160121..160340,160417..160914)	19	0.0010094	novel
UL111A-SP2	join(160121..160340,160417..160450,160532..160617,160701..160914)	1	5.31265e-05	novel
UL111A-SP4	join(160121..160340,160417..160450,160532..160914)	3	0.000159379	novel
UL111A-UL112-SP1	join(160121..160340,160417..161828,161986..163408)	1	5.31265e-05	novel
UL111A-UL112-SP2	join(160121..160340,160417..161828,161986..162264,162668..163408)	1	5.31265e-05	novel
UL112L1-NSP	160630..163408	1	5.31265e-05	novel
UL112L1-SP1	join(160630..161828,161986..163408)	1	5.31265e-05	novel
UL112L1-SP2	join(160630..161828,161986..162264,162668..163408)	1	5.31265e-05	novel
UL112L1-SP3	join(160630..161828,161986..162264,162546..163408)	2	0.000106253	novel
UL112L2-NSP	160938..163408	2	0.000106253	novel
UL112L2-SP	join(160938..161828,161986..163408)	2	0.000106253	novel
UL112-NSP	160998..163408	3	0.000159379	novel
UL112-SP2	join(160998..161828,161986..162264,162668..163408)	8	0.000425012	novel
UL112-SP3	join(160998..161828,161986..162264,162546..163408)	11	0.000584391	novel
UL112S-NSP	161018..163408	1	5.31265e-05	novel
UL112S-SP1	join(161018..161828,161986..162264,162668..163408)	2	0.000106253	novel
UL112S-SP2	join(161018..161828,161986..162264,162546..163408)	4	0.000212506	novel
UL115AS-UL117AS-UL124-SP1	join(164291..164740,164843..164967,165106..165208,165295..165589,165675..165742,168168..168302,168885..168988,169249..169324,173246..173825)	0	0	novel
UL115AS-UL117AS-UL124-SP2	join(164291..164740,164843..164967,165109..165208,165307..165589,165675..165742,168168..168302,168885..168988,169249..169324,173246..173825)	0	0	novel
UL115AS-UL117AS-UL124-SP3	join(164291..164740,164843..164967,165109..165208,165295..165589,165675..165742,168168..168302,168885..168988,169249..169324,173246..173825)	0	0	novel
UL115AS-UL117AS-UL124-SP4	join(164291..164740,164843..164967,165106..165208,165307..165589,165675..165742,168168..168302,168885..168988,169249..169324,173246..173825)	0	0	novel
UL115AS-UL117AS-UL124-SP5	join(164291..164740,164843..164967,165106..165208,165295..165589,165675..165742,168168..168302,168885..168988,169249..169342,173246..173825)	0	0	novel
UL115AS-UL117AS-UL124-SP6	join(164291..164740,164843..164967,165109..165208,165307..165589,165675..165742,168168..168302,168885..168988,169249..169342,173246..173825)	2	0.000106253	novel
UL115AS-UL117AS-SP1	join(164291..164740,164843..164967,165106..165208,165295..165589,165675..167312)	0	0	novel
UL115AS-UL117AS-SP2	join(164291..164740,164843..164967,165109..165208,165307..165589,165675..167312)	0	0	novel
UL115AS-UL117AS-SP3	join(164291..164740,164843..164967,165109..165208,165295..165589,165675..167312)	0	0	novel
UL115AS-UL117AS-SP4	join(164291..164740,164843..164967,165106..165208,165307..165589,165675..167312)	0	0	novel
UL115AS-UL117AS-UL121AS-SP1	join(164291..164740,164843..164967,165106..165208,165307..165589,165675..165742,168168..168302,168885..168988,169249..169324,169457..169793)	0	0	novel
UL115AS-UL117AS-UL121AS-SP2	join(164291..164740,164843..164967,165106..165208,165307..165589,165675..165742,168168..168302,168885..168988,169249..169793)	0	0	novel
UL123-UL122-NSP	complement(169753..174217)	0	0	novel
UL123-UL122-SP1	complement(join(169753..171342,172888..173072,173185..173272,174099..174217))	9	0.000478138	novel
UL123-UL122-SP2	complement(join(169753..170041,170507..171342,172888..173072,173185..173272,174099..174217))	0	0	novel
UL128-NSP	complement(175328..176061)	1	5.31265e-05	novel
UL128-SP	complement(join(175328..175570,175690..176061))	25	0.00132816	novel
UL130-UL128-NSP	complement(175328..176924)	1	5.31265e-05	novel
UL130-UL128-SP	complement(join(175328..175570,175690..176924))	8	0.000425012	novel
UL131A-UL128-SP1	complement(join(175328..175570,175690..175824,175948..176971,177080..177325))	2	0.000106253	novel
UL131A-UL128-SP2	complement(join(175328..175570,175690..175824,175948..176971,177043..177325))	0	0	novel
UL131A-UL128-SP3	complement(join(175328..175570,175690..175824,175948..177325))	0	0	novel
UL131A-UL128-SP4	complement(join(175328..175570,175690..176971,177080..177325))	28	0.00148754	novel
UL131A-UL128-SP5	complement(join(175328..175570,175690..177325))	4	0.000212506	novel
US3-SP1	complement(join(196574..196809,196978..197137,197290..197449))	1	5.31265e-05	novel
US3-SP2	complement(join(196574..196809,196978..197449))	3	0.000159379	novel
US27-US28-NSP	220259..222959	1	5.31265e-05	novel
US30AS2-SP1	complement(join(223867..224058,224342..226123))	5	0.000265632	novel
US30AS2-SP2	complement(join(223867..224058,224149..226123))	3	0.000159379	novel
US30AS3-SP1	complement(join(223867..224058,224149..226228))	0	0	novel
US30AS3-SP2	complement(join(223867..224058,224342..226228))	2	0.000106253	novel
US30AS4-NSP	complement(223867..226384)	1	5.31265e-05	novel
US30AS4-SP1	complement(join(223867..224058,224342..226384))	4	0.000212506	novel
US30AS4-SP2	complement(join(223867..224058,224149..226384))	7	0.000371885	novel
US30AS4-SP3	complement(join(223867..224058,224149..224247,224342..226384))	0	0	novel
US30AS4-SP4	complement(join(223867..224058,224342..224803,224929..226384))	0	0	novel
US30-US31-US32-NSP	223976..226633	2	0.000106253	novel
US30-US31-US32-SP	join(223976..224759,224847..226633)	1	5.31265e-05	novel
US30-NSP	223976..225352	2	0.000106253	novel
US30-SP	join(223976..224759,224847..225352)	2	0.000106253	novel
US30S-NSP	224246..225352	1	5.31265e-05	novel
US30S-SP	join(224246..224759,224847..225352)	10	0.000531265	novel
UL22A-SP	join(27043..27151,27235..27543)	429	0.0227913	1
UL36-SP	complement(join(48043..49421,49526..49808))	185	0.0098284	6
UL73-SP1	join(106205..106732,108045..108277)	132	0.0070127	1
UL73S-SP1	join(106228..106732,108045..108277)	40	0.00212506	1
UL111A-SP3	join(160121..160340,160417..160617,160701..160914)	5	0.000265632	3
UL112-SP1	join(160998..161828,161986..163408)	2	0.000106253	3
US3-NSP	complement(196574..197449)	30	0.00159379	3
US9-US8-NSP	complement(199870..201393)	209	0.0111034	3
US9-US8-SP	complement(join(199870..200876,201284..201393))	45	0.00239069	3
US27-US28-SP	join(220259..220451,220527..222959)	46	0.00244382	1
Previously described transcripts that were not detected by our experiments
RL5A	complement(2210..5540)	0	0	1
TRL7	complement(6366..7303)	0	0	1
TRL7	complement(6366..7260)	0	0	1
RL8A	complement(join(6368..7808,12613..12742))	0	0	1
RL9A	complement(6368..8038)	0	0	1
RL9A	complement(6368..8005)	0	0	1
RL13	9827..11717	0	0	3
RL13	9993..11717	0	0	3
UL4-5	13328..14750	0	0	4
UL5	14071..14750	0	0	4
UL11	17948..20788	0	0	3
UL20-21.5	join(24835..27151,27235..27543)	0	0	7
UL20-21.5	join(24835..26322,26597..27151,27235..27543)	0	0	7
UL20-21.5	join(24835..25533,26597..27151,27235..27543)	0	0	7
UL20-21.5	join(24835..25533,26633..27151,27235..27543)	0	0	7
UL20-21.5	join(24895..27151,27235..27543)	0	0	7
UL20-21.5	join(24895..26322,26597..27151,27235..27543)	0	0	7
UL20-21.5	join(24895..25533,26597..27151,27235..27543)	0	0	7
UL20-21.5	join(24895..25533,26633..27151,27235..27543)	0	0	7
UL20-21.5	join(25220..27151,27235..27543)	0	0	7
UL20-21.5	join(25220..26322,26597..27151,27235..27543)	0	0	7
UL20-21.5	join(25220..25533,26597..27151,27235..27543)	0	0	7
UL20-21.5	join(25220..25533,26633..27151,27235..27543)	0	0	7
UL20-21.5	join(25244..27151,27235..27543)	0	0	7
UL20-21.5	join(25244..26322,26597..27151,27235..27543)	0	0	7
UL20-21.5	join(25244..25533,26597..27151,27235..27543)	0	0	7
UL20-21.5	join(25244..25533,26633..27151,27235..27543)	0	0	7
UL21A	complement(26359..26823)	0	0	3
UL20A	27041..27426	0	0	5
R27080	27041..27290	0	0	8
R27080s	join(27041..27151,27235..27290)	0	0	8
UL32	complement(37171..43040)	0	0	3
UL32	complement(37221..43040)	0	0	3
UL34	44634..45981	0	0	3
UL35	46013..48021	0	0	3
UL41A	complement(53096..54402)	0	0	1
UL40	complement(53096..53917)	0	0	1
UL40	complement(53096..53809)	0	0	1
UL47-UL48	60867..70623	0	0	3
SRT	complement(92988..93243)	0	0	3
SRT	complement(93001..93243)	0	0	3
SRT	complement(93011..93243)	0	0	3
SRT	complement(93014..93243)	0	0	3
SRT	complement(93031..93243)	0	0	3
vRNA2	complement(93447..94071)	0	0	3
RNA4.9	93570..98453	0	0	1
UL65	96440..98449	0	0	9
UL65	96562..98449	0	0	3
UL74A	join(106976..107376,108045..108279)	0	0	1
UL74A	join(107096..107376,108045..108279)	0	0	1
UL73	join(107542..107727,108045..108279)	0	0	1
UL73	107742..108280	0	0	1
UL81-82AS	117868..118599	0	0	3
UL83AS	120329..121642	0	0	10
UL83AS	120676..121642	0	0	10
UL83AS	120871..121642	0	0	10
UL86	complement(121669..128853)	0	0	3
UL86	complement(121754..128858)	0	0	3
UL94-UL99	136445..145610	0	0	3
UL94	137140..138412	0	0	3
UL95-UL99	138354..145610	0	0	3
UL97-UL99	140902..145610	0	0	3
UL101-UL102	146983..149684	0	0	3
UL105	152072..155449	0	0	3
UL106-Ul111	complement(155268..160148)	0	0	3
latent UL111.5A	160055..160913	0	0	11
UL122 (latency)	complement(169753..174512)	0	0	3
UL123-UL122	complement(171376..174576)	0	0	3
UL123-UL122AS	171748..173821	0	0	3
UL123AS	171867..173821	0	0	12
UL128	complement(175331..176170)	0	0	3
UL145	complement(180621..181131)	0	0	3
RL13	complement(181170..183060)	0	0	3
RL13	complement(181170..182894)	0	0	3
RL9A	184849..186519	0	0	1
RL9A	184882..186519	0	0	1
TRL7	185584..186521	0	0	1
TRL7	185627..186521	0	0	1
RL5	187198..190679	0	0	1
RL5A	187347..190677	0	0	1
US3	complement(196604..196785)	0	0	3
US7	complement(199021..199870)	0	0	3
US11	complement(202359..203036)	0	0	3
