# Supplementary material for: Long-Read Sequencing of Human Cytomegalovirus Transcriptome Reveals RNA Isoforms Carrying Distinct Coding Potentials
Source: Sci Rep. 2017 Nov 22;7:15989. doi: 10.1038/s41598-017-16262-z (PMC5700075; doi:10.1038/s41598-017-16262-z)
Supplement: Supplementary file 5 — Supplementary Dataset 5 [file 41598_2017_16262_MOESM5_ESM.xlsx]

## Sheet: False_splice_junctions
Donor position	Donor nucleotide	Acceptor position	Acceptor nucleotides	Strand	Repeat sequence
3421	GT	3364	GG	-	CCCGG
4588	CC	4427	CG	-	CGG
19257	CT	19377	CC	+	GGCCC
38108	GG	37922	GC	-	GCGG
56096	AT	53253	TC	-	GAG
117222	GT	117732	CC	+	CGCCG
146215	CG	145977	AT	-	GATGAG
