# Supplementary material for: Long-Read Sequencing of Human Cytomegalovirus Transcriptome Reveals RNA Isoforms Carrying Distinct Coding Potentials
Source: Sci Rep. 2017 Nov 22;7:15989. doi: 10.1038/s41598-017-16262-z (PMC5700075; doi:10.1038/s41598-017-16262-z)
Supplement: Supplementary file 6 — Supplementary Dataset 6 [file 41598_2017_16262_MOESM6_ESM.xlsx]

## Sheet: Splice_junctions
Donor position	Donor nucleotide	Acceptor position	Acceptor nucleotides	Strand	Repeat sequence	Random	PolyA	Reference
8333	GT	7808	AG	-	CT	0	5	1
9147	GT	7808	AG	-	CT	0	5	1
11976	GT	7808	AG	-	CTGA	3	27	novel
12287	GT	7808	AG	-	C	0	2	novel
12636	GT	7808	AG	-		0	3	novel
16091	GT	16194	AG	+		0	3	1
25819	GT	25139	AG	-	ACC	0	9	novel
25868	GT	25139	AG	-	TG	0	4	novel
27151	GT	27235	AG	+		6	561	1
35891	GT	35744	AG	-	CCT	1	1	1
43045	GT	43167	AG	+		3	4	1
49526	GT	49421	AG	-	ACCT	17	236	1
50898	GT	50793	AG	-		1	3	1
52171	GT	50940	AG	-		1	2	1
72320	GT	72224	AG	-	G	0	4	1
99546	GT	108045	AG	+		0	11	1
100527	GT	100409	AG	-		0	3	1
100874	GT	108045	AG	+		0	5	1
102518	GT	108045	AG	+		0	3	1
102669	GT	108045	AG	+	AGG	1	21	1
105045	GT	108045	AG	+		5	75	2
105810	GT	108045	AG	+	AGG	0	10	2
106446	GT	108045	AG	+		0	7	novel
106732	GT	108045	AG	+		21	260	2
106732	GT	107277	AG	+		1	14	novel
106980	GT	108045	AG	+	G	1	7	novel
107376	GT	108045	AG	+	AGG	2	18	novel
107727	GT	108045	AG	+	CAGAGG	1	12	novel
112591	GT	112907	AG	+		1	2	novel
112732	GT	112907	AG	+	GT	1	3	novel
134736	GT	134087	AG	-	CTGTG	3	2	1
157647	GT	160210	AG	+	CTAGG	0	3	1
159231	GT	160210	AG	+		0	6	1
160112	GT	155580	AG	-	TACCTG	0	169	1
160340	GT	160417	AG	+		2	63	1
160450	GT	160532	AG	+		0	8	1
160617	GT	160701	AG	+		0	13	1
161828	GT	161986	AG	+	GG	4	55	1
162264	GT	162668	AG	+		1	22	1
162264	GT	162546	AG	+	GG	2	38	1
164740	GT	164843	AG	+		3	32	novel
164967	GT	165106	AG	+	CAGGT	3	17	1
164967	GT	165109	AG	+	CAGGTGAG	0	17	1
165208	GT	165307	AG	+	AGGT	2	19	1
165208	GT	165295	AG	+		1	11	1
165589	GT	165675	AG	+	A	3	30	1
165742	GT	168168	AG	+	GGTGG	0	3	novel
168037	GT	167951	AG	-	CCT	4	1	2
168302	GT	168885	AG	+	GTT	0	16	novel
168988	GT	169249	AG	+	CAGG	3	31	1
169324	GT	169457	AG	+	AGG	1	1	1
169324	GT	173246	AG	+		0	10	1
169342	GT	173246	AG	+		1	17	1
170507	GT	170041	AG	-	ACCT	0	3	1
171041	GT	173246	AG	+		3	12	1
172888	GT	171342	AG	-	ACC	0	18	1
172888	GT	172717	AG	-		7	148	1
173185	GT	173072	AG	-	CC	6	160	2
173407	GT	173272	AG	-	CT	0	5	1
174099	GT	173272	AG	-		7	148	1
175690	GT	175570	AG	-		3	144	1
175948	GT	175824	AG	-		1	10	1
177043	GT	176971	AG	-		0	2	1
177080	GT	176971	AG	-	TCT	1	46	1
178330	GT	180709	AG	+	CAGGT	2	13	2
179541	GT	180709	AG	+	GGT	1	3	novel
180908	GT	185076	AG	+		3	30	novel
184248	GT	185076	AG	+		1	3	2
196978	GT	196809	AG	-	ACCTG	0	7	1
197290	GT	197137	AG	-		0	4	1
201284	GT	200876	AG	-	ACTGC	3	49	1
220451	GT	220527	AG	+	CAGG	15	54	1
224149	GT	224058	AG	-	ACCT	0	33	1
224342	GT	224058	AG	-	ACC	0	51	1
224342	GT	224247	AG	-		0	2	1
224759	GT	224847	AG	+	AGT	1	18	1
224929	GT	224803	AG	-		0	3	novel
227396	GT	224671	AG	-	CCT	0	5	novel
227396	GT	225165	AG	-	CTG	0	12	novel
227396	GT	225322	AG	-	CCTGT	0	3	novel
