# Supplementary material for: Long-Read Sequencing of Human Cytomegalovirus Transcriptome Reveals RNA Isoforms Carrying Distinct Coding Potentials
Source: Sci Rep. 2017 Nov 22;7:15989. doi: 10.1038/s41598-017-16262-z (PMC5700075; doi:10.1038/s41598-017-16262-z)
Supplement: Supplementary file 7 — Supplementary Dataset 7 [file 41598_2017_16262_MOESM7_ESM.xlsx]

## Sheet: Munka1
Transcripts	Translationally active ORFs
IRL1; TRL1
IRL4S2; TRL4S2	ORFL2C,rORF1,ORFL3C,ORFL4C,rORF2,rORF3,ORFL5C,ORFL6C
IRL4.5; TRL4.5	ORFL2C,rORF1,ORFL3C,ORFL4C,rORF2,rORF3
IRL4.5S1; TRL4.5S1	ORFL2C,rORF1,ORFL3C,ORFL4C,rORF2,rORF3
IRL4.5S4; TRL4.5S4	ORFL2C,rORF1,ORFL3C,ORFL4C
IRL4.5S5; TRL4.5S5	ORFL2C,rORF1,ORFL3C,ORFL4C
IRL4S4; TRL4S4	ORFL2C,rORF1,ORFL3C,ORFL4C,rORF2,rORF3,ORFL5C
IRL4S3; TRL4S3	ORFL2C,rORF1,ORFL3C,ORFL4C,rORF2,rORF3,ORFL5C,ORFL6C
IRL4.5S3; TRL4.5S3	ORFL2C,rORF1,ORFL3C,ORFL4C
IRL4.5S9; TRL4.5S9	ORFL2C,rORF1,ORFL3C,ORFL4C
IRL4.5S8; TRL4.5S8	ORFL2C,rORF1,ORFL3C,ORFL4C
IRL4.5S7; TRL4.5S7	ORFL2C,rORF1,ORFL3C,ORFL4C
IRL4.5S2; TRL4.5S2	ORFL2C,rORF1,ORFL3C,ORFL4C,rORF2,rORF3
IRL4.5S11; TRL4.5S11	ORFL2C,rORF1
IRL4.5S10; TRL4.5S10	ORFL2C,rORF1,ORFL3C,ORFL4C
IRL4.5S6; TRL4.5S6	ORFL2C,rORF1,ORFL3C,ORFL4C
IRL4; TRL4	ORFL2C,rORF1,ORFL3C,ORFL4C,rORF2,rORF3,ORFL5C,ORFL6C,ORFL7C,ORFL7C.iORF1,rORF4,ORFL8C,rORF5
IRL4-AT; TRL4-AT	rORF2,rORF3,ORFL5C,ORFL6C,ORFL7C,ORFL7C.iORF1,rORF4,ORFL8C,rORF5
IRL7; TRL7	ORFL15C,rORF11,rORF12,rORF13,ORFL16C.iORF1,ORFL16C,rORF14
IRL7-AT; TRL7-AT	rORF11,rORF12,rORF13,ORFL16C.iORF1,ORFL16C,rORF14
IRL10-RL11-RL12-RL13; TRL10-RL11-RL12-RL13	ORFL20W,ORFL21W_(RL10),ORFL22W_(RL11),ORFL23W_(RL12),rORF18,ORFL24W_(RL13)
IRL11-RL12-RL13; TRL11-RL12-RL13	ORFL22W_(RL11),ORFL23W_(RL12),rORF18,ORFL24W_(RL13)
IRL11S-RL12-RL13; TRL11S-RL12-RL13	ORFL22W_(RL11),ORFL23W_(RL12),rORF18,ORFL24W_(RL13)
Name=UL4L-UL5	rORF24,rORF26,ORFL33W,rORF28,rORF29,ORFL34W_(UL4),rORF30,ORFL35W_(UL5),ORFL35W.iORF1,rORF31
Name=UL4-UL5	ORFL33W,rORF28,rORF29,ORFL34W_(UL4),rORF30,ORFL35W_(UL5),ORFL35W.iORF1,rORF31
Name=UL4-UL5-UL6	ORFL33W,rORF28,rORF29,ORFL34W_(UL4),rORF30,ORFL35W_(UL5),ORFL35W.iORF1,rORF31,ORFL36W_(UL6)
Name=UL5	ORFL35W_(UL5),ORFL35W.iORF1,rORF31
Name=UL5.5-UL6	ORFL35W.iORF1,rORF31,ORFL36W_(UL6)
Name=UL5.5	ORFL35W.iORF1,rORF31
Name=UL13L	rORF37,rORF38,ORFL46W,ORFL46W.iORF1_(,ORFL46W.iORF2
Name=UL13	ORFL46W,ORFL46W.iORF1_(,ORFL46W.iORF2
Name=UL13-UL14	ORFL46W,ORFL46W.iORF1_(,ORFL46W.iORF2,ORFL47W_(UL14),ORFL47W.iORF1,ORFL48W_(UL15A)
Name=UL13.5
Name=UL14L-UL15A	ORFL47W_(UL14),ORFL47W.iORF1,ORFL48W_(UL15A)
Name=UL14L-UL15A-UL16-UL17L	ORFL47W_(UL14),ORFL47W.iORF1,ORFL48W_(UL15A),ORFL49W_(UL16),ORFL49W.iORF1,rORF39,ORFL50W_(UL17)
Name=UL14-UL15A	ORFL47W_(UL14),ORFL47W.iORF1,ORFL48W_(UL15A)
Name=UL20AS-UL19-AS1	ORFL52C
Name=UL16-UL17L	ORFL49W_(UL16),ORFL49W.iORF1,rORF39,ORFL50W_(UL17)
Name=UL16-UL17	ORFL49W_(UL16),ORFL49W.iORF1,rORF39,ORFL50W_(UL17)
Name=UL16-UL17S	ORFL49W_(UL16),ORFL49W.iORF1,rORF39,ORFL50W_(UL17)
Name=UL17.5	ORFL49W.iORF1,rORF39,ORFL50W_(UL17)
Name=UL17	ORFL50W_(UL17)
Name=UL20AS-UL19-AS2	ORFL52C
Name=UL19-UL20	rORF40,ORFL51W_(UL19),ORFL51W.iORF1,ORFL53W_(UL20),ORFL53W.iORF1
Name=UL19S-UL20	ORFL51W_(UL19),ORFL51W.iORF1,ORFL53W_(UL20),ORFL53W.iORF1
Name=UL21A	ORFL55C_(UL21A)
Name=UL22L1-SP	ORFL56W,ORFL57W_(UL22A)
Name=UL22L1-NSP	ORFL56W
Name=UL22L2-SP	ORFL56W,ORFL57W_(UL22A)
Name=UL22L2-NSP	ORFL56W
Name=UL22-NSP
Name=UL22-SP	ORFL57W_(UL22A)
Name=UL23	ORFL64C.iORF1,ORFL64C_(UL23),ORFL65C
Name=UL24L-UL23	ORFL64C.iORF1,ORFL64C_(UL23),ORFL65C,ORFL71C.iORF1,ORFL71C
Name=UL24-UL23	ORFL64C.iORF1,ORFL64C_(UL23),ORFL65C,ORFL71C.iORF1
Name=UL24A-UL25	rORF44,ORFL60W,rORF45,ORFL61W,ORFL62W,ORFL62W.iORF1,rORF46,ORFL63W,ORFL66W,ORFL66W.iORF1,rORF47,rORF48,ORFL67W,rORF49,rORF50,ORFL68W,ORFL69W,ORFL70W_(UL25)
Name=UL25L	ORFL68W,ORFL69W,ORFL70W_(UL25)
Name=UL25	ORFL70W_(UL25)
Name=UL25S
Name=UL26	ORFL76C,ORFL78C.iORF1_(
Name=UL26L	ORFL76C,ORFL78C.iORF1_(,ORFL78C
Name=UL27-26	ORFL76C,ORFL78C.iORF1_(,ORFL78C
Name=UL26-AT	ORFL78C.iORF1_(
Name=UL26L-AT	ORFL78C.iORF1_(,ORFL78C
Name=UL30A-AT	rORF58,ORFL88C_(UL30A),ORFL88C.iORF1
Name=UL30A	rORF58,ORFL88C_(UL30A),ORFL88C.iORF1
Name=UL32.5-UL30A	rORF58,ORFL88C_(UL30A),ORFL88C.iORF1,ORFL89C
Name=UL31S	rORF59,ORFL86W,ORFL87W
Name=UL33-UL34-SP	ORFL93W_(UL33),rORF66,ORFL96W,ORFL96W.iORF1_(,ORFL96W.iORF2
Name=UL33-UL34-NSP	rORF66,ORFL96W,ORFL96W.iORF1_(,ORFL96W.iORF2
Name=UL34L	rORF66,ORFL96W,ORFL96W.iORF1_(,ORFL96W.iORF2
Name=UL34.5	ORFL96W.iORF2
Name=UL35	ORFL97W,ORFL98W_(UL35),rORF67,ORFL98W.iORF1,ORFL98W.iORF2
Name=UL35.5	ORFL98W.iORF1,ORFL98W.iORF2
Name=UL35.5S1	ORFL98W.iORF1,ORFL98W.iORF2
Name=UL35.5S2	ORFL98W.iORF2
Name=UL36-SP	ORFL101C.iORF1_,ORFL101C
Name=UL36-NSP
Name=UL36L	ORFL101C.iORF1_,ORFL101C
Name=UL38-UL37-UL36	ORFL101C.iORF1_,ORFL101C,rORF70
Name=UL36A-NSP; Name=UL36A-SP
Name=UL38	ORFL102C.iORF1,ORFL102C_(UL38)
Name=UL38.5	ORFL102C.iORF1
Name=UL37-UL38	ORFL102C.iORF1,ORFL102C_(UL38),rORF69,ORFL103C_(vMIA),rORF70
Name=UL38AS
Name=UL41A-UL40	ORFL105C_(UL40),ORFL106C
Name=UL42-UL41A-UL40	ORFL106C,ORFL107C_(UL41A,ORFL108C,ORFL109C_(UL42)
Name=UL43-UL42-UL41A-UL40	ORFL106C,ORFL107C_(UL41A,ORFL108C,ORFL109C_(UL42),ORFL110C.iORF1
Name=UL44-UL43-UL42-UL41A-UL40	ORFL106C,ORFL107C_(UL41A,ORFL108C,ORFL109C_(UL42),ORFL110C.iORF2,ORFL110C_(UL43),ORFL110C.iORF1,ORFL112C.iORF1_
Name=UL42	ORFL109C_(UL42)
Name=UL43-UL42	ORFL109C_(UL42),ORFL110C.iORF1
Name=UL44-UL43-UL42	ORFL109C_(UL42),ORFL110C.iORF2,ORFL110C_(UL43),ORFL110C.iORF1,ORFL112C.iORF1_
Name=UL48-AS1	rORF75,rORF76,ORFL124C
Name=UL48-AS2	rORF75,rORF76,ORFL124C,rORF77
Name=UL48A.5	rORF78,ORFL125C,ORFL126C,rORF79,rORF80
Name=UL48A-L	rORF78,ORFL125C,ORFL126C,rORF79,rORF80,ORFL127C_(UL48A,ORFL128C,ORFL129C.iORF1,ORFL129C
Name=UL49-UL48A-SP	rORF78,ORFL125C,ORFL126C,rORF79,rORF80,ORFL127C_(UL48A,ORFL128C,ORFL129C.iORF1,ORFL129C,rORF85
Name=UL49-UL48A-NSP	rORF78,ORFL125C,ORFL126C,rORF79,rORF80,ORFL127C_(UL48A,ORFL128C,ORFL129C.iORF1,ORFL129C,rORF85
Name=UL48A	rORF78,ORFL125C,ORFL126C,rORF79,rORF80,ORFL127C_(UL48A
Name=UL50L-UL49-UL48A-SP	rORF78,ORFL125C,ORFL126C,rORF79,rORF80,ORFL127C_(UL48A,ORFL128C,ORFL129C.iORF1,ORFL129C,ORFL134C_(UL50),rORF85
Name=UL50L-UL49-UL48A-NSP	rORF78,ORFL125C,ORFL126C,rORF79,rORF80,ORFL127C_(UL48A,ORFL128C,ORFL129C.iORF1,ORFL129C,ORFL134C_(UL50),rORF85
Name=UL48A-AT	rORF80,ORFL127C_(UL48A
Name=UL50-UL49-UL48A-AT-NSP	rORF80,ORFL127C_(UL48A,ORFL128C,ORFL129C.iORF1,ORFL129C,rORF85
Name=UL50-UL49-UL48A-AT-SP	rORF80,ORFL127C_(UL48A,ORFL128C,ORFL129C.iORF1,ORFL129C,rORF85
Name=UL53	ORFL137W.iORF2,ORFL137W.iORF3,ORFL141W_(UL53),rORF90,rORF91,ORFL142W
Name=UL54
Name=UL54A	rORF90,rORF91,ORFL142W
Name=UL55S	ORFL144C,rORF92,ORFL145C.iORF1,ORFL145C.iORF2
Name=UL55	ORFL144C,rORF92,ORFL145C.iORF1,ORFL145C_(UL55),ORFL145C.iORF2,rORF93,rORF94
Name=RNA-4.9S1	ORFL153W,rORF98,rORF99,rORF100,ORFL154W,ORFL154W.iORF1,rORF101,rORF102,rORF103,ORFL155W,ORFL156W,rORF104
Name=RNA-4.9S2	rORF102,rORF103,ORFL155W,ORFL156W,rORF104
Name=RNA-4.9S3	ORFL156W,rORF104
Name=UL69-SP	ORFL161C.iORF1
Name=UL69-NSP	ORFL161C.iORF1,ORFL161C_(UL69),ORFL161C.iORF2
Name=UL71L-SP1	ORFL167W,ORFL168W,ORFL168W.iORF1_,ORFL168W.iORF2,ORFL171W
Name=UL71L-SP2	ORFL167W,ORFL168W,ORFL168W.iORF1_,ORFL168W.iORF2,rORF107,rORF108
Name=UL71L-AT-SP	ORFL167W,ORFL168W,ORFL168W.iORF1_,ORFL168W.iORF2,ORFL171W
Name=UL71-SP1	ORFL168W.iORF1_,ORFL168W.iORF2,ORFL171W
Name=UL71-SP2	ORFL168W.iORF1_,ORFL168W.iORF2,rORF107,rORF108
Name=UL71-SP3	ORFL168W.iORF1_,ORFL168W.iORF2,rORF107,rORF108,rORF109,rORF110,ORFL173W,rORF111,rORF112,ORFL175W_(UL73)
Name=UL71-AT-SP	ORFL168W.iORF1_,ORFL168W.iORF2,ORFL171W
Name=UL71.5	ORFL168W.iORF2,ORFL171W
Name=UL71.5-AT	ORFL168W.iORF2,ORFL171W
Name=UL72S	ORFL174C_(UL72),ORFL174C.iORF2
Name=UL72	ORFL174C_(UL72),ORFL174C.iORF2,rORF113,rORF114,ORFL176C
Name=UL73L1-SP1	rORF107,rORF108
Name=UL73L1-AT	rORF107,rORF108,rORF109,rORF110,ORFL173W,rORF111,rORF112,ORFL175W_(UL73)
Name=UL73L1-SP2	rORF107,rORF108,rORF109,rORF110,ORFL173W,rORF111,rORF112,ORFL175W_(UL73)
Name=UL73L2	rORF110,ORFL173W,rORF111,rORF112,ORFL175W_(UL73)
Name=UL73L2-AT	rORF110,ORFL173W,rORF111,rORF112,ORFL175W_(UL73)
Name=UL73L3	rORF112,ORFL175W_(UL73)
Name=UL73-SP2	rORF112,ORFL175W_(UL73),ORFL178W_(UL74A
Name=UL73-SP6	rORF112
Name=UL73-SP3	rORF112,ORFL175W_(UL73),rORF115,rORF116,rORF117,rORF118,ORFL178W_(UL74A
Name=UL73-NSP	rORF112,ORFL175W_(UL73),rORF115,rORF116,rORF117,rORF118
Name=UL73-AT-SP2	rORF112
Name=UL73-SP4	rORF112,ORFL175W_(UL73),rORF115,rORF116,rORF117,rORF118
Name=UL73-AT-SP1	rORF112,ORFL175W_(UL73)
Name=UL73-SP1	rORF112,ORFL175W_(UL73)
Name=UL73-SP5	rORF112,ORFL175W_(UL73)
Name=UL73S-SP2	rORF112,ORFL175W_(UL73),ORFL178W_(UL74A
Name=UL73S-SP6	rORF112
Name=UL73S-SP3	rORF112,ORFL175W_(UL73),rORF115,rORF116,rORF117,rORF118,ORFL178W_(UL74A
Name=UL73S-AT-SP	rORF112,ORFL175W_(UL73)
Name=UL73S-SP4	rORF112,ORFL175W_(UL73),rORF115,rORF116,rORF117,rORF118
Name=UL73S-NSP	rORF112,ORFL175W_(UL73),rORF115,rORF116,rORF117,rORF118
Name=UL73S-SP1	rORF112,ORFL175W_(UL73)
Name=UL73S-SP5	rORF112,ORFL175W_(UL73)
Name=UL74A-AT-SP	rORF118,ORFL178W_(UL74A
Name=UL74A-SP	rORF118,ORFL178W_(UL74A
Name=UL74A.5
Name=UL75.5	ORFL184C.iORF1
Name=UL75	ORFL184C.iORF1,ORFL184C_(UL75),ORFL184C.iORF2,ORFL184C.iORF3,ORFL185C
Name=UL76-UL77-UL78-SP2	ORFL186W_(UL76),ORFL189W.iORF1,ORFL195W,ORFL196W_(UL78),ORFL196W.iORF1,ORFL196W.iORF2
Name=UL76-UL77-UL78-SP1	ORFL186W_(UL76),ORFL189W.iORF1,ORFL195W,ORFL196W_(UL78),ORFL196W.iORF1,ORFL196W.iORF2
Name=UL76-UL77-UL78-NSP	ORFL186W_(UL76),ORFL189W_(UL77),ORFL189W.iORF1,ORFL195W,ORFL196W_(UL78),ORFL196W.iORF1,ORFL196W.iORF2
Name=UL78L	ORFL195W,ORFL196W_(UL78),ORFL196W.iORF1,ORFL196W.iORF2
Name=UL78	ORFL196W_(UL78),ORFL196W.iORF1,ORFL196W.iORF2
Name=UL80	ORFL199W_(UL80),ORFL199W.iORF1,ORFL199W.iORF2_,ORFL199W.iORF3,rORF129
Name=UL80.5	ORFL199W.iORF1,ORFL199W.iORF2_,ORFL199W.iORF3,rORF129
Name=UL80.5S	ORFL199W.iORF3,rORF129
Name=UL82.5
Name=UL82	ORFL202C_(UL82)
Name=UL83-UL82	ORFL202C_(UL82),rORF130,ORFL205C.iORF1,ORFL205C_(UL83)
Name=UL84	ORFL208C.iORF1,ORFL208C_(UL84)
Name=UL85-UL84	ORFL208C.iORF1,ORFL208C_(UL84),ORFL209C_(UL85)
Name=UL84.5
Name=UL85-UL84.5	ORFL209C_(UL85)
Name=UL87-AS1	rORF135,ORFL213C,ORFL214C,rORF136
Name=UL87-AS2	rORF135,ORFL213C,ORFL214C,rORF136
Name=UL94L	ORFL221W.iORF1,ORFL222W_(UL94),ORFL221W.iORF2,ORFL222W.iORF1
Name=UL94	ORFL222W_(UL94),ORFL221W.iORF2,ORFL222W.iORF1
Name=UL98-UL99	rORF151,ORFL229W_(UL98),ORFL229W.iORF1,ORFL229W.iORF2,ORFL229W.iORF3,ORFL229W.iORF4,rORF152,ORFL230W_(UL99),ORFL231W
Name=UL99L	ORFL229W.iORF1,ORFL229W.iORF2,ORFL229W.iORF3,ORFL229W.iORF4,rORF152,ORFL230W_(UL99),ORFL231W
Name=UL99	ORFL229W.iORF2,ORFL229W.iORF3,ORFL229W.iORF4,rORF152,ORFL230W_(UL99),ORFL231W
Name=UL99S	ORFL229W.iORF4,rORF152,ORFL230W_(UL99),ORFL231W
Name=UL100	ORFL232C_(UL100
Name=UL102A	rORF156,ORFL237C
Name=UL102A-L	rORF156,ORFL237C
Name=UL103-102A	rORF156,ORFL237C,rORF157,rORF158,ORFL239C,rORF160,ORFL240C,rORF161,ORFL241C_(UL103
Name=UL111S-UL106	ORFL249C,rORF167
Name=UL111-UL106	ORFL249C,rORF167,rORF170
Name=UL111L-UL106	ORFL249C,rORF167,rORF170
Name=UL111A-SP2	rORF166,ORFL248W.iORF1,rORF169
Name=UL111A-SP4	rORF166,rORF168,rORF169
Name=UL111A-NSP	rORF166,ORFL248W.iORF2,rORF168,rORF169
Name=UL111A-SP1	rORF166,ORFL248W.iORF2,rORF168,rORF169
Name=UL111A-SP3	rORF166,ORFL248W.iORF2,rORF169
Name=UL111A-UL112-SP2	rORF166,ORFL248W.iORF2,rORF168,rORF169,rORF171,ORFL251W,ORFL253W.iORF1,ORFL253W.iORF3,ORFL253W.iORF4
Name=UL111A-UL112-SP1	rORF166,ORFL248W.iORF2,rORF168,rORF169,rORF171,ORFL253W_(UL112,ORFL253W.iORF3,ORFL253W.iORF4
Name=UL112L1-SP1	rORF168,rORF169,rORF171,ORFL253W_(UL112,ORFL253W.iORF3,ORFL253W.iORF4
Name=UL112L1-SP2	rORF168,rORF169,rORF171,ORFL251W,ORFL253W.iORF1,ORFL253W.iORF3,ORFL253W.iORF4
Name=UL112L1-SP3	rORF168,rORF169,rORF171,ORFL252W,ORFL253W.iORF2,ORFL253W.iORF3,ORFL253W.iORF4
Name=UL112L1-NSP	rORF168,rORF169,rORF171,ORFL253W.iORF3,ORFL253W.iORF4
Name=UL112L2-SP	rORF171,ORFL253W_(UL112,ORFL253W.iORF3,ORFL253W.iORF4
Name=UL112L2-NSP	rORF171,ORFL253W.iORF3,ORFL253W.iORF4
Name=UL112-SP2	ORFL251W,ORFL253W.iORF1,ORFL253W.iORF3,ORFL253W.iORF4
Name=UL112-SP3	ORFL252W,ORFL253W.iORF2,ORFL253W.iORF3,ORFL253W.iORF4
Name=UL112-NSP	ORFL253W.iORF3,ORFL253W.iORF4
Name=UL112-SP1	ORFL253W_(UL112,ORFL253W.iORF3,ORFL253W.iORF4
Name=UL112S-SP1	ORFL251W,ORFL253W.iORF1,ORFL253W.iORF3,ORFL253W.iORF4
Name=UL112S-NSP	ORFL253W.iORF3,ORFL253W.iORF4
Name=UL112S-SP2	ORFL252W,ORFL253W.iORF2,ORFL253W.iORF3,ORFL253W.iORF4
Name=UL114	ORFL254C_(UL114
Name=UL115-UL114	ORFL254C_(UL114,ORFL255C_(UL115,ORFL255C.iORF1,rORF172,rORF173
Name=UL115	ORFL255C_(UL115,ORFL255C.iORF1,rORF172,rORF173
Name=UL115AS-UL117AS-UL124-SP1	ORFL266W_(UL124
Name=UL115AS-UL117AS-UL124-SP3	ORFL266W_(UL124
Name=UL115AS-UL117AS-UL119AS-SP2
Name=UL115AS-UL117AS-UL124-SP5	ORFL266W_(UL124
Name=UL115AS-UL117AS-UL124-SP2	ORFL266W_(UL124
Name=UL115AS-UL117AS-UL124-SP4	ORFL266W_(UL124
Name=UL115AS-UL117AS-UL124-SP6	ORFL266W_(UL124
Name=UL115AS-UL117AS-UL119AS-SP1
Name=UL117AS
Name=UL117AS-UL119AS	rORF175
Name=UL122L	ORFL265C.iORF1,ORFL265C.iORF2,ORFL265C.iORF3,rORF178,rORF179,rORF180
Name=UL122	ORFL265C.iORF1,ORFL265C.iORF2,ORFL265C.iORF3
Name=UL123-UL122-SP2	rORF178,rORF182
Name=UL123-UL122-SP1	ORFL265C.iORF1,ORFL265C.iORF2,ORFL265C.iORF3,ORFL265C_(UL122,rORF178,rORF182
Name=UL123-UL122-NSP	ORFL265C.iORF1,ORFL265C.iORF2,ORFL265C.iORF3,rORF178,rORF179,rORF180,rORF181,ORFL267C,rORF182
Name=UL124	rORF177,ORFL261W,ORFL266W_(UL124
Name=UL123	rORF180,ORFL264C_(UL123,rORF182
Name=UL128-SP	rORF184
Name=UL128-NSP	rORF184
Name=UL129-SP	rORF184,rORF185,rORF186
Name=UL130-UL128-NSP	rORF184,ORFL272C_(UL130,rORF185,rORF186
Name=UL131A-UL128-SP1	ORFL271C_(UL128,ORFL271C.iORF1,ORFL272C_(UL130,rORF185,rORF186,ORFL273C_(UL131
Name=UL131A-UL128-SP2	ORFL271C_(UL128,ORFL271C.iORF1,ORFL272C_(UL130,rORF185,rORF186
Name=UL130-UL128-SP	rORF184,ORFL272C_(UL130,rORF185,rORF186
Name=UL131A-UL128-SP4	rORF184,ORFL272C_(UL130,rORF185,rORF186,ORFL273C_(UL131
Name=UL131A-UL128-SP5	rORF184,ORFL272C_(UL130,rORF185,rORF186
Name=UL131A-UL128-SP3	ORFL271C_(UL128,ORFL271C.iORF1,ORFL272C_(UL130,rORF185,rORF186
Name=UL132.5
Name=UL132	ORFL276C.iORF1,ORFL276C_(UL132
Name=UL148-UL132	ORFL276C.iORF1,ORFL276C_(UL132,ORFL278C_(UL148,ORFL278C.iORF1
Name=UL148-UL132L	ORFL276C.iORF1,ORFL276C_(UL132,ORFL278C_(UL148,ORFL278C.iORF1,ORFL279C
Name=UL147A-UL148-UL132	ORFL276C.iORF1,ORFL276C_(UL132,ORFL278C_(UL148,ORFL278C.iORF1,ORFL279C,ORFL280C_(UL147
Name=UL147-UL148-UL132	ORFL276C.iORF1,ORFL276C_(UL132,ORFL278C_(UL148,ORFL278C.iORF1,ORFL279C,ORFL280C_(UL147,ORFL284C_(UL147,rORF191
Name=UL146-UL147-UL148-UL132	ORFL276C.iORF1,ORFL276C_(UL132,ORFL278C_(UL148,ORFL278C.iORF1,ORFL279C,ORFL280C_(UL147,ORFL284C_(UL147,rORF191,ORFL285C_(UL146
Name=TRS2
Name=US1AS1	ORFS325W,ORFS325W.iORF1
Name=US1AS-US2AS	ORFS325W,ORFS325W.iORF1
Name=US1AS2
Name=US2	ORFS327C_(US2)
Name=US2L	ORFS327C_(US2)
Name=US3-SP1	ORFS328C,ORFS330C,ORFS329C.iORF1
Name=US3-SP2	ORFS328C
Name=US3-NSP	ORFS328C,ORFS329C_(US3)
Name=US6.5-US3	ORFS328C,ORFS329C_(US3)
Name=US6-US3	ORFS328C,ORFS329C_(US3),ORFS331C_(US6)
Name=US6.5
Name=US6	ORFS331C_(US6)
Name=US9-US8-SP	ORFS333C_(US8)
Name=US9-US8-NSP	ORFS333C_(US8),ORFS335C_(US9)
Name=US10	ORFS337C_(US10)
Name=US11-US10	ORFS337C_(US10),ORFS338C_(US11)
Name=US12	ORFS339C_(US12)
Name=US13S-US12	ORFS339C_(US12)
Name=US13-US12	ORFS339C_(US12),ORFS340C_(US13),ORFS340C.iORF1
Name=US14-US13-US12	ORFS339C_(US12),ORFS340C_(US13),ORFS340C.iORF1,ORFS341C_(US14)
Name=US15-US14-US13-US12	ORFS339C_(US12),ORFS340C_(US13),ORFS340C.iORF1,ORFS341C_(US14),ORFS342C_(US15),ORFS342C.iORF1
Name=US17AS1	ORFS344W,ORFS344W.iORF1
Name=US17AS2	ORFS344W,ORFS344W.iORF1
Name=US18.5	ORFS346C.iORF1
Name=US18	ORFS346C.iORF1,ORFS346C_(US18)
Name=US18L	ORFS346C.iORF1,ORFS346C_(US18)
Name=US20-US19-US18	ORFS346C.iORF1,ORFS346C_(US18),ORFS347C_(US19),ORFS348C_(US20)
Name=US20L-US19-US18	ORFS346C.iORF1,ORFS346C_(US18),ORFS347C_(US19),ORFS348C_(US20)
Name=US22.7	rORF225
Name=US22.6	rORF225
Name=US22.5	rORF225
Name=US22	ORFS352C_(US22),rORF225
Name=US22.7-AT	rORF225
Name=US22.6-AT	rORF225
Name=US22.5-AT	rORF225
Name=US22-AT	ORFS352C_(US22),rORF225
Name=US24	ORFS355C.iORF1,ORFS355C_(US24),ORFS357C
Name=US24L	ORFS355C.iORF1,ORFS355C_(US24),ORFS357C,rORF228
Name=US26	ORFS361C_(US26)
Name=US27-US28-SP	ORFS362W,rORF230,ORFS363W_(US27),ORFS364W,ORFS364W.iORF1,ORFS364W.iORF2_,ORFS364W.iORF3,ORFS364W.iORF4
Name=US27-US28-NSP	ORFS362W,rORF230,rORF231,rORF232,ORFS363W_(US27),ORFS364W,ORFS364W.iORF1,ORFS364W.iORF2_,ORFS364W.iORF3,ORFS364W.iORF4
Name=US28L	ORFS364W,ORFS364W.iORF1,ORFS364W.iORF2_,ORFS364W.iORF3,ORFS364W.iORF4
Name=US28	ORFS364W.iORF1,ORFS364W.iORF2_,ORFS364W.iORF3,ORFS364W.iORF4
Name=US30AS2-AT-SP1
Name=US29-US30-US31-US32-NSP	rORF233,rORF234,ORFS366W,rORF235,rORF236,ORFS367W.iORF2,ORFS368W_(US31),ORFS369W,ORFS369W.iORF1_
Name=US30L1-US31-US32	ORFS366W,rORF235,rORF236,ORFS367W.iORF2,ORFS368W_(US31),ORFS369W,ORFS369W.iORF1_
Name=US30AS4-AT-SP1
Name=US30AS1-SP
Name=US30AS2-SP1
Name=US30AS3-SP2
Name=US30AS2-SP2
Name=US30AS4-SP1
Name=US30AS3-SP1
Name=US30AS4-NSP
Name=US30AS4-SP2
Name=US30AS4-SP4
Name=US30AS4-SP3
Name=US30-NSP	rORF235,rORF236,ORFS367W.iORF2
Name=US30-US31-US32-NSP	rORF235,rORF236,ORFS367W.iORF2,ORFS368W_(US31),ORFS369W,ORFS369W.iORF1_
Name=US30-SP	rORF235,rORF236,ORFS367W.iORF1,ORFS367W.iORF2
Name=US30-US31-US32-SP	rORF235,rORF236,ORFS367W.iORF1,ORFS367W.iORF2,ORFS368W_(US31),ORFS369W,ORFS369W.iORF1_
Name=US30S-NSP	ORFS367W.iORF2
Name=US30S-SP	ORFS367W.iORF1,ORFS367W.iORF2
Name=US30S-US31-US32-SP	ORFS367W.iORF1,ORFS367W.iORF2,ORFS368W_(US31),ORFS369W,ORFS369W.iORF1_
Name=US30.5	ORFS367W.iORF2
Name=US30S.5	ORFS367W.iORF2,ORFS368W_(US31),ORFS369W,ORFS369W.iORF1_
Name=US31L-US32	ORFS367W.iORF2,ORFS368W_(US31),ORFS369W,ORFS369W.iORF1_
Name=US31-US32	ORFS368W_(US31),ORFS369W,ORFS369W.iORF1_
Name=US33A-US34	ORFS370W_(US33A,ORFS370W.iORF1,rORF237,rORF238,ORFS371W_(US34),ORFS371W.iORF1,ORFS372W,ORFS373W
Name=US34	rORF238,ORFS371W_(US34),ORFS371W.iORF1,ORFS372W,ORFS373W
Name=US34A	ORFS372W,ORFS373W
Name=TRS2
