# Supplementary material for: Long-Read Sequencing of Human Cytomegalovirus Transcriptome Reveals RNA Isoforms Carrying Distinct Coding Potentials
Source: Sci Rep. 2017 Nov 22;7:15989. doi: 10.1038/s41598-017-16262-z (PMC5700075; doi:10.1038/s41598-017-16262-z)
Supplement: Supplementary file 8 — Supplementary Dataset 8 [file 41598_2017_16262_MOESM8_ESM.xlsx]

## Sheet: Sheet1
Primers for the detection of the genomic rearrangement
Prev (UL)	TCTTTCTACATGTTGACTTT
Pfw (RL)	ATCTTCACTTCCACCCATCG
